# Supplementary material for: A Water-Soluble Sodium Pectate Complex with Copper as an Electrochemical Catalyst for Carbon Dioxide Reduction
Source: Molecules. 2021 Sep 11;26(18):5524. doi: 10.3390/molecules26185524 (PMC8470637; doi:10.3390/molecules26185524)
Supplement: Supplementary file 1 [file molecules-26-05524-s001.zip]

Archive with 1 entries (1 files):
- molecules-1346754-supplementary.pdf
